# Supplementary material for: Exploratory and Exploitative Innovation Performance in the Artificial Intelligence Industry in China from the Perspective of a Collaboration Network: A Data-Driven Analysis
Source: Entropy (Basel). 2025 May 29;27(6):577. doi: 10.3390/e27060577 (PMC12191727; doi:10.3390/e27060577)
Supplement: Supplementary file 1 [file entropy-27-00577-s001.zip]

Archive with 1 entries (1 files):
- entropy-3603759-supplementary.pdf
